# Supplementary material for: Highly Robust, Compressible, Anisotropic, and Fire-Retardant Polyimide/Hydroxyapatite Nanowires/Reduced Graphene Oxide Aerogel for Rapid Adsorption of Viscous Oil Assisted by Sunlight
Source: Research (Wash D C). 2024 Oct 29;7:0512. doi: 10.34133/research.0512 (PMC11520237; doi:10.34133/research.0512)
Supplement: Supplementary 1 — Figs. S1 to S10 Table S1 Movie S1 References [file research.0512.f1.zip]

Archive with 12 entries (12 files):
- Supporting information.docx
- Figure S1.tif
- Figure S2.tif
- Figure S3.tif
- Figure S4.tif
- Figure S5.tif
- Figure S6.tif
- Figure S7.tif
- Figure S8.tif
- Figure S9.tif
- Figure S10.tif
- Video S1.mp4
